# Supplementary material for: Exploratory RNA Sequencing Reveals Systemic Metabolic Dysregulation in Alzheimer’s Disease: Insights from a Diverse Latin American Cohort
Source: Mol Neurobiol. 2026 Jan 27;63(1):397. doi: 10.1007/s12035-025-05597-8 (PMC12835041; doi:10.1007/s12035-025-05597-8)
Supplement: Supplementary file 1 — (11.0 KB XLSX) [file 12035_2025_5597_MOESM1_ESM.xlsx]

## Sheet: A
Df	SumOfSqs	R2	F	Pr(>F)
1	367.038	0.198637	9.6671	0.001
39	1480.74	0.801363
40	1847.78	1

## Sheet: B
Df	SumOfSqs	R2	F	Pr(>F)
1	378.065	0.19293	9.32294	0.001
39	1581.53	0.80707
40	1959.6	1

## Sheet: C
Df	SumOfSqs	R2	F	Pr(>F)
1	436.159	0.214009	10.6189	0.001
39	1601.89	0.785991
40	2038.04	1

## Sheet: D
Df	SumOfSqs	R2	F	Pr(>F)
1	391.144	0.199658	9.72916	0.001
39	1567.93	0.800342
40	1959.07	1
