# Supplementary material for: Exploratory RNA Sequencing Reveals Systemic Metabolic Dysregulation in Alzheimer’s Disease: Insights from a Diverse Latin American Cohort
Source: Mol Neurobiol. 2026 Jan 27;63(1):397. doi: 10.1007/s12035-025-05597-8 (PMC12835041; doi:10.1007/s12035-025-05597-8)
Supplement: Supplementary file 2 — (19.0 KB XLSX) [file 12035_2025_5597_MOESM2_ESM.xlsx]

## Sheet: A
Variable	Dim.1	Dim.2
UDS.Composite.Memory	5.96304	3.3792
UDS.Composite.Language	5.68174	5.3951
UDS.Composite.Visuospatial	2.52351	9.21622
MINISEA	5.9955	4.60856
PSQI	0.0791139	2.06191
ISI	0.0297222	2.13049
MoCA	6.37744	3.6175
ACE.R	5.94581	5.96058
IFS	4.64974	5.58598
FAST	5.5672	2.4011
GDS	0.0313608	3.14459
GAD7	0.640256	1.34164
GHQ	0.0510551	4.13342
FAQ	5.74533	4.26839
ATP8	0.149482	0.992415
GGCT	1.18427	1.53198
HMMR	1.1491	1.41019
ENO1	1.07929	2.13132
HSP90AA1	1.86107	0.369836
FAT1	1.29625	0.782352
PHGDH	1.10753	0.527918
SQLE	1.46799	0.752595
CAV1	0.686083	1.50824
PTGR1	1.50155	0.622421
SDC1	1.3246	1.63322
B4GALT2	1.31484	1.61929
ABCG2	0.951509	1.04103
SDC4	1.39599	1.16433
EEF1E1	0.912201	0.153221
NDUFA1	1.40827	0.225049
RPL23	1.17271	0.305585
COX7B	1.40894	0.816133
PPARG	1.57593	1.08036
GSTM3	1.01785	0.738722
PSAT1	0.590821	1.8003
STXBP1	1.05498	0.356288
RPS24	1.60867	0.60126
GCSH	1.01438	1.01716
RPL11	1.40073	0.452049
HSPG2	0.815935	1.32296
TNFRSF21	1.29729	1.2763
NSDHL	1.2104	0.984003
RPL7	1.28437	0.353102
DDAH1	1.17411	1.5984
DBI	1.36263	0.762458
RPL26	1.3392	0.434668
RPL22L1	0.697954	0.202994
RPL39L	1.26538	1.03529
ALDH7A1	0.797647	0.574972
COX6C	1.25826	1.05784
TK1	0.519724	1.45198
NDUFS5	1.34718	0.850107
RAC3	0.753578	1.33437
RPS7	0.952075	0.532241
GNG12	1.21659	1.67569
TYMS	1.34835	1.20417
PYCR1	1.06633	1.71864
NUDT11	1.37713	0.751879

## Sheet: B
Variable	Dim.1	Dim.2
UDS.Composite.Memory	5.94733	3.47239
UDS.Composite.Language	5.74292	5.30602
UDS.Composite.Visuospatial	2.44586	9.2779
MINISEA	5.9154	4.79484
PSQI	0.104605	2.26892
ISI	0.0590814	2.52969
MoCA	6.32317	3.77546
ACE.R	5.98127	5.90138
IFS	4.70551	5.52804
FAST	5.60775	2.41681
GDS	0.0434029	2.9993
GAD7	0.636848	1.11097
GHQ	0.0535216	3.75326
FAQ	5.58628	4.57391
ATP8	0.107242	0.8156
PAF1	1.08783	1.005
MMP2	1.17613	1.10025
BIRC5	0.835587	1.61225
EEF1A2	0.915291	0.943668
EIF3B	0.819887	1.6772
MRPL32	1.02995	0.413438
WFS1	0.596647	1.15695
MRPL51	0.965809	0.555202
RAB23	1.17661	0.317
STC2	1.00653	0.951309
COL7A1	0.976552	0.576753
MRPL3	1.22471	0.407179
CHST10	0.737411	0.406093
CDC20	0.757474	1.46487
B4GALT2	1.06849	1.22178
SATB2	0.60485	0.499521
EEF1E1	0.681148	0.0787409
RPL23	0.874526	0.178088
TOP2A	1.02886	1.41217
PPARG	1.27033	0.812332
TRIM47	0.733672	0.667744
PCNA	1.07101	0.834648
TIMM17A	1.1868	0.893519
LAMC1	0.657971	1.3106
MRPL47	0.81426	0.466953
LRRC49	0.786988	0.206112
TTLL7	0.808588	0.236937
RPS24	1.22792	0.385073
GCSH	0.789063	0.715873
RPL11	1.05227	0.279385
HSPG2	0.674667	1.04752
CCN1	1.08738	1.01667
PFDN2	1.08197	0.523497
CETN2	1.16618	0.184999
RPL7	0.962669	0.211323
VBP1	1.02329	0.544705
CD109	0.72221	1.02913
NRG1	0.83968	0.0571907
RPL26	1.01162	0.272076
INHBB	0.737686	0.707446
RPL22L1	0.514145	0.111762
RPL39L	1.01332	0.775804
CDC25A	0.538113	0.611984
DCAF13	1.08112	0.940082
ADAMTS15	0.788012	0.831316
CCT2	1.25539	0.916625
MGAT5B	0.991594	1.01752
RAB3B	0.697296	0.101258
CDK1	1.01444	1.42036
ADORA2B	0.815743	0.988876
CDH2	0.757922	0.832387
RPS7	0.706397	0.331111
GNG12	0.989971	1.27369
MRPL11	0.822662	0.905974
TUBB6	0.691084	0.922353
TUBB3	0.792117	1.11322

## Sheet: C
Variable	Dim.1	Dim.2
UDS.Composite.Memory	5.78375	3.72289
UDS.Composite.Language	5.93311	5.24057
UDS.Composite.Visuospatial	2.22105	10.2585
MINISEA	5.95921	4.92591
PSQI	0.0592539	1.33384
ISI	0.0168876	1.53391
MoCA	6.43418	3.90539
ACE.R	6.02985	6.12302
IFS	4.7237	5.93311
FAST	5.78905	2.41013
GDS	0.0261343	1.79296
GAD7	0.449007	0.455083
GHQ	0.103362	2.37868
FAQ	5.8404	4.29282
CACNG4	7.91362	7.42563
STXBP1	7.15695	2.73831
GABBR2	7.15276	3.83898
NRG1	5.87432	0.148979
CHRNA5	4.81864	7.16297
GNG12	7.05054	9.17197
TUBB6	5.05647	7.39133
TUBB3	5.60775	7.81503

## Sheet: D
Variable	Dim.1	Dim.2
UDS.Composite.Memory	5.94366	3.52398
UDS.Composite.Language	5.80695	5.14414
UDS.Composite.Visuospatial	2.48898	9.30437
MINISEA	5.88227	4.90297
PSQI	0.0771046	2.03859
ISI	0.0456547	2.35327
MoCA	6.30719	3.87146
ACE.R	6.0303	5.89272
IFS	4.72334	5.5653
FAST	5.57533	2.5292
GDS	0.019614	2.6149
GAD7	0.567462	0.876695
GHQ	0.0866765	3.2579
FAQ	5.76528	4.39164
ATP8	0.142417	1.17688
WWTR1	1.46906	0.935418
CACNG4	1.53387	1.4441
HSP90AA1	2.00012	0.321385
TNNT1	1.53916	0.816104
WFS1	0.863314	1.76982
HSPE1	1.58349	0.598794
SDC1	1.54995	1.89759
CHD5	1.4861	1.02891
ABCG2	1.04151	1.01152
CDKN2C	0.932373	1.15465
SDC4	1.60986	1.33422
RPL23	1.17864	0.201119
AJUBA	1.31149	1.9132
SH3BP4	1.21694	1.39082
COX7B	1.45885	0.704961
IGF2BP3	1.43191	0.848167
RPS24	1.66148	0.475648
RPL11	1.44559	0.352845
HSPG2	0.955845	1.56544
CCN1	1.58722	1.60749
ATP1B1	1.483	1.10938
TNFRSF21	1.5046	1.50044
RPL7	1.30591	0.251488
HMGA2	1.45925	1.4432
LMNA	1.2948	1.98129
RPL26	1.39151	0.343095
RPL22L1	0.658306	0.107275
RPL39L	1.3958	1.06008
HSPA4L	1.4009	0.723226
COX6C	1.40148	1.12247
ADAMTS15	1.1387	1.31156
CDK1	1.45396	2.10832
RPS7	0.966342	0.415904
TUBB6	0.992254	1.38752
ANXA2	1.51234	1.7725
MAPK11	1.04692	1.57383
TPM2	1.11098	1.24827
TUBB3	1.16394	1.72395
